# Supplementary material for: Retracted articles in rehabilitation: just the tip of the iceberg? A bibliometric analysis
Source: Arch Physiother. 2020 Nov 30;10:21. doi: 10.1186/s40945-020-00092-w (PMC7706289; doi:10.1186/s40945-020-00092-w)
Supplement: Supplementary file 2 — Additional file 2. Journals that were found to have issued retraction notices. [file 40945_2020_92_MOESM2_ESM.xlsx]

## Sheet: Foglio1
ID	NAME	N	Type
1	Acta Neurologica Scandinavica	1	N-OA
2	Acta Neuropathological Communications	1	OA
3	Acupuncture in Medicine	1	H
4	Acute Pain	2	H
5	Advances in Mental Health and Intellectual Disabilities	1	H
6	Aging Clinical and Experimental Research	2	H
7	American Heart Journal	1	H
8	American Journal of Sports Medicine	1	H
9	American Journal of Human Biology	1	H
10	American Journal of Kidney Diseases	1	H
11	American Journal of Obstetrics and Gynecology	1	H
12	American Journal of Physical Medicine and Rehabilitation	5	H
13	Anesthesia and Analgesia	3	H
14	Annals of the rheumatic diseases	2	H
15	Archives of Internal Medicine (now JAMA Internal Medicine)	2	H
16	Archives of Neuroscience	1	OA
17	Archives of Orthopaedic and Trauma Surgery	2	H
18	Archives of Osteoporosis	1	H
19	Archives of Pharmacal Research	1	H
20	Archives of Physical Medicine and Rehabilitation	4	H
21	Arthritis and Rheumatism	1	H
22	Asian Nursing Research	1	OA
23	Best Practice & Research Clinical Rheumatology	1	H
24	Biomedical Engineering Online	2	OA
25	BJU International	1	H
26	BMC Musculoskeletal Disorders	4	OA
27	BMC Neurology	1	OA
28	BMC Research Notes	1	OA
29	Bone	5	H
30	Brain	1	H
31	Brain Injury	1	H
32	Brazilian Journal of Medical and Biological Research	1	OA
33	British Journal of Sports Medicine	3	N-OA
34	British Medical Journal	1	H
35	Calcified Tissue International	2	H
36	Cardiovascular and Interventional Radiology	1	H
37	Cell Biochemistry and Biophysics	1	H
38	Cerebrovascular Diseases	2	OA
39	Chiropractic and Osteopathy (now Chiropractic and Manual Therapies)	1	OA
40	Circulation	1	H
41	Clinical anatomy	1	H
42	Clinical Chiropractic	1	OA
43	Clinical Drug Investigation	2	H
44	Clinical Orthopaedics and Related Research	1	H
45	Clinical Rehabilitation	1	N-OA
46	Clinical Rheumatology	4	H
47	Cochrane Database of Systematic Reviews (Online)	1	N-OA
48	Cognitive Behaviour Therapy	1	H
49	Complementary Therapies in Clinical Practice	1	H
50	Contemporary clinical dentistry	1	OA
51	Cureus	1	OA
52	Current Medical Research and Opinion	2	H
53	Current Reviews in Musculoskeletal Medicine	3	H
54	Diabetes research and clinical practice	1	H
55	Disability and Rehabilitation	2	N-OA
56	Drugs & aging	1	H
57	Einstein (São Paulo)	1	OA
58	European Archives of Oto-Rhino-Laryngology	1	H
59	European Journal of Anaesthesiology	1	H
60	European Journal of Medical Research	1	OA
61	European Journal of Obstetrics & Gynecology and Reproductive Biology	1	N-OA
62	European Journal of Orthopaedic Surgery and Traumatology	2	H
63	European Journal of Physical and Rehabilitation Medicine	1	N-OA
64	European Journal of Psychotraumatology	1	OA
65	Evidence-Based Complementary and Alternative Medicine	1	OA
66	Experimental and Therapeutic Medicine	1	H
67	Experimental Brain Research	1	H
68	Experimental Physiology	2	H
69	Expert Opinion on Pharmacotherapy	2	H
70	FASEB Journal	1	H
71	Foot & Ankle International	1	N-OA
72	Future Generation Computer Systems	1	H
73	Gait and Posture	2	H
74	General Hospital Psychiatry	1	H
75	Headache	1	H
76	Health and Quality of Life Outcomes	2	OA
77	HIP International	1	H
78	Human Factors and Ergonomics in Manufacturing	1	N-OA
79	Indian Journal of Community Medicine	2	OA
80	Indian Journal of Orthopaedics	2	OA
81	Indian Journal of Surgery	1	H
82	Injury	1	H
83	International Journal for Numerical Methods in Biomedical Engineering	1	H
84	International Journal of Astrobiology	1	H
85	International Journal of Clinical and Experimental Medicine	1	OA
86	International Journal of Neuroscience	1	H
87	International Orthopaedics	1	N-OA
88	ISRN Obesity	1	OA
89	JAMA	1	N-OA
90	Journal of Advanced Nursing	3	H
91	Journal of Anatomy	1	H
92	Journal of Anesthesia	1	H
93	Journal of Applied Physiology	2	H
94	Journal of Bone and Mineral Metabolism	1	N-OA
95	Journal of Bone and Mineral Research	2	H
96	Journal of Cardiovascular Nursing	1	H
97	Journal of Children's Orthopaedics	1	OA
98	Journal of Chiropractic Medicine	1	H
99	Journal of Clinical and Diagnostic Research	1	N-OA
100	Journal of Clinical Anesthesia	1	H
101	Journal of Clinical Investigation	1	OA
102	Journal of Clinical Orthopaedics and Trauma	3	H
103	Journal of Clinical Rheumatology	1	N-OA
104	Journal of Hand Therapy	1	H
105	Journal of Health Psychology	1	H
106	Journal of Human Reproductive Sciences	1	OA
107	Journal of Korean Medical Science	1	OA
108	Journal of Mechanics in Medicine and Biology	1	OA
109	Journal of Men's Health	1	OA
110	Journal of Musculoskeletal & Neuronal Interactions	2	OA
111	Journal of Neurology	2	H
112	Journal of Neurology, Neurosurgery and Psychiatry	1	H
113	Journal of Neurosurgery	1	H
114	Journal of Oral & Facial Pain and Headache	1	OA
115	Journal of Oral and Maxillofacial Surgery	1	H
116	Journal of Orthopaedic Science	2	H
117	Journal of Orthopaedic Surgery and Research	4	OA
118	Journal of Pain	1	H
119	Journal of Personality and Social Psychology	1	N-OA
120	Journal of Physical Activity & Health	1	H
121	Journal of Physical Therapy Science	3	OA
122	Journal of Physiology	1	H
123	Journal of Prosthetic Dentistry	1	H
124	Journal of Rheumatology	1	N-OA
125	Journal of Science and Medicine in Sport	1	H
126	Journal of Sex Education and Therapy	1	N-OA
127	Journal of Shoulder and Elbow Surgery	1	H
128	Journal of Spine Surgery (Hong Kong)	1	OA
129	Journal of Sport Rehabilitation	1	H
130	Journal of Strength and Conditioning Research	2	OA
131	Journal of Stroke & Cerebrovascular Diseases	3	H
132	Journal of the American Geriatrics Society	1	H
133	Journal of the American Medical Association	1	OA
134	Journal of Vibration and Control	1	H
135	Journals of Gerontology - Series A Biological Sciences and Medical Sciences	1	H
136	Knee Surgery Sports Traumatology Arthroscopy	1	H
137	Kurume Medical Journal	1	OA
138	Lancet	1	N-OA
139	Medicine (United States)	2	OA
140	Metabolism: Clinical and Experimental	1	H
141	Metalurgija	1	OA
142	Molecular Neurobiology	1	H
143	Molecular nutrition & food research	1	H
144	Movement Disorders	1	H
145	Muscle and Nerve	1	H
146	Neurological Sciences and Neurophysiology	1	OA
147	Neurological sciences	1	H
148	Neurology	4	N-OA
149	Neuropsychiatric disease and treatment	1	OA
150	Neuroradiology	1	H
151	Neurorehabilitation and Neural Repair	1	H
152	Neuroscience	2	H
153	Neuroscience Letters	1	H
154	Neurosurgery	1	H
155	Nonlinear Dynamics	1	H
156	Nursing and Health Sciences	1	H
157	Nutrition and Metabolism	1	H
158	Open Biomed Eng J	2	OA
159	Orthopaedics and Traumatology: Surgery and Research	1	H
160	Orthopedics	1	H
161	Osteoporosis International	1	H
162	Pain Medicine	2	H
163	Pain Practice	1	H
164	Parkinsonism and Related Disorders	1	H
165	Patient Education and Counseling	1	H
166	Physical Therapy	1	H
167	Physiological Research	1	OA
168	Physiotherapy Research International	1	H
169	PLoS One	5	OA
170	PM & R	1	H
171	Proceedings of the National Academy of Sciences of the United States of America	1	H
172	Public Health Nursing	1	H
173	Rehabilitation Research and Practice	1	OA
174	Reumatismo	1	OA
175	Rheumatology International	1	H
176	Romanian Journal of Internal Medicine / Revue Roumaine de Médecine Interne	1	OA
177	Scandinavian Journal of Medicine & Science in Sports	1	N-OA
178	Scoliosis	3	OA
179	Scoliosis and Spinal Disorders	1	OA
180	Shoulder & Elbow	1	H
181	Sociology of health and illness	1	H
182	Spinal cord	1	H
183	Sport in Society	1	N-OA
184	Sports Medicine	1	OA
185	Surgery for Obesity and Related Diseases	1	H
186	The Bone and Joint Journal	1	H
187	The European Journal of Neuroscience	1	H
188	The International Journal of Neuroscience	1	H
189	The Journal of Bone and Joint Surgery American Volume	2	H
190	The Journal of Hand Surgery, European volume	1	H
191	The Journal of Indian Orthodontic Society	1	H
192	The Journal of International Medical Research	2	OA
193	The Journal of Nutrition, Health & Aging	1	H
194	The Journal of Strength & Conditioning Research	1	H
195	The Journal of the Korean Orthopaedic Association	1	N-OA
196	The Open Biomedical Engineering Journal	1	OA
197	The Open Cybernetics & Systemics Journal	2	OA
198	The open orthopaedics journal	1	OA
199	Transl Med UniSa	1	N-OA
200	Trials	1	OA
201	U.S. Army Medical Department Journal	1	N-OA
202	World Journal of Orthopaedics	5	OA
	Legend: N= number of retractions; OA= open access journals; N-OA= not open access journals; H= hybrid journals, i.e. with both open and not-open access option
